# Supplementary material for: Kidney mitochondrial DNA contributes to systemic IL-6 release in sepsis-associated acute kidney injury
Source: JCI Insight. 2025 Dec 8;10(23):e177004. doi: 10.1172/jci.insight.177004 (PMC12890523; doi:10.1172/jci.insight.177004)
Supplement: Supporting data values [file jciinsight-10-177004-s083.xlsx]

## Sheet: Fig 1
	Sham							CLP 4hr							CLP 24hr
Creatinine	0.18	0.08	0.13	0.12	0.08	0.23		0.23	0.25	0.06	0.19	0.15	0.15	0.23	0.45	0.25	0.37	0.43	0.58	0.44	0.45
TNF-α	0.957765	1.0445	1.42636	1.37217	1.07997	1.11018		2.19531	3.2402	2.38992	1.83796	1.93257	2.05983		2.28109	1.92865	1.88505	2.18573
KC/GRO	6.34041	4.82587	5.2085	5.20095	7.46706	4.38879		61.814	55.4897	55.2132	59.8231	89.972	49.1357		26.9993	41.0264	31.0397	58.7242
IL-1β	0.0114485	0.0120269	0.00803217	0.00599889	0.00915992	0.0104899		0.024186	0.0503893	0.0471437	0.0471437	0.0439162	0.0628707		0.0439162	0.0305856	0.0480075	0.064197
IL-10	1.00994	1.1682	0.965274	1.39077	1.19874	2.13424		5.33812	13.4791	8.8772	7.57914	12.4446	8.91785		10.0719	10.4001	6.21171	13.1915
IL-2	0.0323271	0.0404777	0.0308975	0.0732189	0.0433726	0.0361526		0.153794	0.208329	0.0831366	0.110666	0.133929	0.0956068		0.13952	0.0971082	0.0371119	0.0511327
IL-5	0.240625	0.270927	0.673251	0.461401	0.391782	0.242612		0.694229	0.908565	1.49281	0.854165	0.519571	2.85244		0.56126	0.237973	0.478798	0.563092
IL-6	0.33122	0.81584	0.559776	2.33531	2.36706	0.9514		528.389	587.229	543.035	337.99	3252.30699*	375.705		120.398	82.355	57.984	101.19
IL-12p70	0	0	0	0	0	0		0.400857	1.11378	0.895879	0.285136	3.84051	0.209564		0.0265553	0	0.0483019	0
IFN-γ	0.0390207	0.125751	0.0531471	0.0197181	0.0225378	0.0443981		0.0401655	0.0298999	0.0359886	0.0217105	0.0249223	0.0141239		0.0125718	0.0141239	0.0207699	0.0121327

## Sheet: Fig 2A
Sham	CLP
72.9	130
38.7	52.6
32.6	112
49.2	131

## Sheet: Fig 3A
Sham	CLP 4hr	CLP 24hr
46	1140	242
104	540	154
50	720	276
38	780	198
82	520	250
80	480	380

## Sheet: Fig 3B
Sham	CLP 4hr	CLP 24hr
16	432	30
48	240	24
18	174	156
6	226	18
38	58	48
56	44	104

## Sheet: Fig 3C
Sham	CLP 4hr	CLP 24hr
54	600	56
48	360	72
28	256	88
14	276	150
74	46	116
112	88	160

## Sheet: Fig 3D
CytB	ND1a	ND1b
1140	432	600
540	240	360
720	174	256
780	226	276
520	58	46
480	44	88

## Sheet: Fig 3E
CytB	ND1a	ND1b
1140	432	600
540	240	360
720	174	256
780	226	276
520	58	46
480	44	88
242	30	56
154	24	72
276	156	88
198	18	150
250	48	116
380	104	160
46	16	54
104	48	48
50	18	28
38	6	14
82	38	74
80	56	112

## Sheet: Fig 4
	Kidney	Heart	Liver	Lung	Buffy Coat
Mouse 1	473	136	125	0	0
Mouse 2	538	414	194	0	0
Mouse 3	391	98	105	172	0
Mouse 4	460	136	394	79	0
Mouse 5	494	255	261	0	0

## Sheet: Figure 5
Sample Name	kidney20	kidney21	kidney22	kidney23	kidney11	kidney13	kidney10	kidney14	kidney12
Group	Control	Control	Control	Control	Sepsis	Sepsis	Sepsis	Sepsis	Sepsis
1,25-Dihydroxyvitamin D3	N/A	N/A	N/A	N/A	N/A	N/A	N/A	N/A	N/A
11,12-DiHETrE	394000	374000	501000	538000	432000	281000	292000	253000	346000
11,12-Epoxyeicosatrienoic acid	851000	1670000	1390000	1420000	1010000	672000	626000	770000	770000
11-Dehydro-thromboxane B2	N/A	N/A	N/A	N/A	N/A	N/A	N/A	N/A	N/A
11-HETE	1230000	2380000	1830000	1830000	1410000	951000	864000	1040000	1060000
12-HETE	928000	2970000	1440000	2520000	1160000	1670000	776000	1300000	1620000
13,14-Dihydro-15-keto PGF2a	N/A	N/A	N/A	N/A	N/A	N/A	N/A	N/A	N/A
13S-hydroxyoctadecadienoic acid	3120000	6490000	5590000	7990000	10600000	5610000	4750000	6200000	7340000
14,15-DHET	655000	584000	822000	751000	503000	499000	454000	342000	505000
14,15-Epoxy-5,8,11-eicosatrienoic acid	406000	740000	682000	635000	554000	346000	354000	317000	408000
15-HETE	393000	657000	718000	626000	577000	328000	316000	380000	361000
1-Methyladenine	34600	37700	101000	44900	149000	395000	141000	118000	131000
1-Methyladenosine	27900000	20600000	30500000	23500000	30800000	69600000	21700000	22100000	25700000
1-Methylhistidine	N/A	N/A	N/A	N/A	N/A	N/A	N/A	N/A	N/A
1-Methylnicotinamide	N/A	N/A	N/A	N/A	N/A	N/A	N/A	N/A	N/A
1-Pyrroline-5-carboxylic acid	33000000	11900000	64900000	27200000	19200000	16800000	19200000	10300000	11300000
2,3-Diphosphoglyceric acid	29800	19000	29600	20800	14900	11500	15800	14100	14900
20-Hydroxyeicosatetraenoic acid	1680000	2790000	2620000	2610000	2210000	1980000	1520000	1870000	2040000
24,25-Dihydrolanosterol	N/A	N/A	N/A	N/A	N/A	N/A	N/A	N/A	N/A
2-Arachidonylglycerol	274000	346000	290000	199000	264000	288000	348000	288000	354000
2-Deoxyguanosine 5-monophosphate	N/A	N/A	N/A	N/A	N/A	N/A	N/A	N/A	N/A
2-Deoxyinosine triphosphate	N/A	N/A	N/A	N/A	N/A	N/A	N/A	N/A	N/A
2-Hydroxy-3-methylbutyric acid	4380000	4600000	5980000	4170000	8660000	8840000	9010000	6600000	9220000
2-Hydroxyglutarate	22800000	11900000	21200000	17700000	13100000	15600000	13500000	8370000	14000000
2-Isopropylmalic acid	1320000	1300000	1940000	1430000	4450000	8000000	2100000	2870000	2090000
2-Ketobutyric acid	123000000	118000000	109000000	112000000	129000000	131000000	141000000	135000000	144000000
2-Ketohexanoic acid	N/A	N/A	N/A	N/A	N/A	N/A	N/A	N/A	N/A
2-Keto-L-gluconate	12600000	12300000	24300000	17400000	14300000	17500000	12700000	11800000	9270000
2-Methylcitric acid	4860000	2910000	5250000	4180000	9490000	6730000	3920000	7820000	8260000
2-Octenoylcarnitine	285000	282000	221000	276000	348000	372000	368000	414000	290000
2-Picolinic acid	N/A	N/A	N/A	N/A	N/A	N/A	N/A	N/A	N/A
2-Pyrocatechuic acid	3610000	4240000	4340000	2410000	1120000	3060000	1550000	800000	714000
3, 5-Tetradecadiencarnitine	N/A	N/A	N/A	N/A	N/A	N/A	N/A	N/A	N/A
3-Aminoisobutyric acid	4110000	5410000	5610000	4820000	5780000	4540000	4110000	4240000	3280000
3-Hydroxyanthranilic acid	N/A	N/A	N/A	N/A	N/A	N/A	N/A	N/A	N/A
3-Hydroxy-cis-5-tetradecenoylcarnitine	591000	492000	829000	779000	844000	599000	661000	702000	611000
3-Hydroxydodecanoylcarnitine	466000	328000	661000	335000	652000	532000	653000	458000	273000
3-Hydroxyhexadecanoylcarnitine	7170000	3110000	6970000	4560000	56500000	47600000	76400000	29700000	30000000
3-Hydroxyhexadecenoylcarnitine	1870000	1190000	3160000	1670000	14800000	14500000	26700000	11200000	14500000
3-Hydroxyhexanoylcarnitine	184000	143000	216000	90600	2480000	6890000	2020000	1130000	1960000
3-Hydroxyisovaleryl Carnitine	265000000	222000000	310000000	270000000	232000000	209000000	237000000	187000000	218000000
3-Hydroxylinoleylcarnitine	N/A	N/A	N/A	N/A	N/A	N/A	N/A	N/A	N/A
3-Hydroxyoleoylcarnitine	N/A	N/A	N/A	N/A	N/A	N/A	N/A	N/A	N/A
3-methylphenylacetic acid	N/A	N/A	N/A	N/A	N/A	N/A	N/A	N/A	N/A
3-Methylthiopropionic acid	23200	28000	45300	23800	29900	45200	15900	9990	16500
3-Phosphoglyceric acid	3880000	3130000	4260000	3880000	3790000	3540000	2950000	3110000	2840000
4,5-Dihydroorotic acid	N/A	N/A	N/A	N/A	N/A	N/A	N/A	N/A	N/A
4-Hydroxybenzoic acid	N/A	N/A	N/A	N/A	N/A	N/A	N/A	N/A	N/A
4-Hydroxynonenal	N/A	N/A	N/A	N/A	N/A	N/A	N/A	N/A	N/A
4-Hydroxyphenyllactic acid	340000	377000	368000	248000	330000	542000	285000	237000	198000
4-Hydroxyphenylpyruvic acid	N/A	N/A	N/A	N/A	N/A	N/A	N/A	N/A	N/A
4-Pyridoxic acid	6250000	5310000	4550000	4840000	9370000	48100000	6390000	7140000	5050000
5,6-DHET	N/A	N/A	N/A	N/A	N/A	N/A	N/A	N/A	N/A
5alpha-Cholestanol	N/A	N/A	N/A	N/A	N/A	N/A	N/A	N/A	N/A
5-HETE	912000	1130000	1490000	1010000	944000	714000	570000	599000	705000
5-Hydroxyindoleacetic acid	N/A	N/A	N/A	N/A	N/A	N/A	N/A	N/A	N/A
5-Hydroxy-L-tryptophan	N/A	N/A	N/A	N/A	N/A	N/A	N/A	N/A	N/A
5-Methyltetrahydrofolic acid	730000	241000	1680000	349000	118000	143000	249000	154000	231000
5-Methylthioadenosine	20400000	22800000	17500000	18400000	18900000	26300000	18300000	25200000	31200000
5-Thymidylic acid	N/A	N/A	N/A	N/A	N/A	N/A	N/A	N/A	N/A
6-Phosphogluconic acid	647000	557000	951000	888000	655000	1020000	468000	795000	725000
7-Dehydrocholesterol	41600	33600	28500	41700	39200	61800	79300	42200	32300
7-methylguanine	3120000	1990000	2940000	2270000	3700000	13900000	2800000	2990000	2800000
7-Methylguanosine	N/A	N/A	N/A	N/A	N/A	N/A	N/A	N/A	N/A
8,9-DiHETrE	N/A	N/A	N/A	N/A	N/A	N/A	N/A	N/A	N/A
8,9-Epoxyeicosatrienoic acid	165000	196000	222000	183000	168000	75100	145000	136000	177000
8-HETE	246000	273000	319000	283000	241000	137000	150000	168000	156000
8-Hydroxy-deoxyguanosine	N/A	N/A	N/A	N/A	N/A	N/A	N/A	N/A	N/A
8-hydroxyguanosine	N/A	N/A	N/A	N/A	N/A	N/A	N/A	N/A	N/A
9-Decenoylcarnitine	N/A	N/A	N/A	N/A	N/A	N/A	N/A	N/A	N/A
9-HETE	225000	426000	452000	365000	324000	192000	184000	224000	256000
9-Hexadecenoylcarnitine	N/A	N/A	N/A	N/A	N/A	N/A	N/A	N/A	N/A
Acetic acid	N/A	N/A	N/A	N/A	N/A	N/A	N/A	N/A	N/A
Acetoacetic acid	169000000	165000000	154000000	161000000	177000000	189000000	178000000	190000000	193000000
Acetylcholine	23300000	11400000	7930000	17000000	16900000	13000000	9630000	11600000	8300000
Acetyl-CoA	12000	10300	16300	14500	18800	38600	28000	23800	24500
Adenine	8150000	8900000	2980000	2870000	6660000	3380000	9160000	10000000	7060000
Adenosine	23800000	18700000	28400000	26000000	24700000	25600000	23000000	25900000	27900000
Adenosine diphosphate	163000	99200	204000	111000	82600	57300	48800	38300	50500
Adenosine monophosphate	6430000	4760000	10500000	7360000	4340000	5520000	4870000	4460000	5210000
Adenosine phosphosulfate	N/A	N/A	N/A	N/A	N/A	N/A	N/A	N/A	N/A
Adenosine triphosphate	N/A	N/A	N/A	N/A	N/A	N/A	N/A	N/A	N/A
Adenosylcobalamin	67800	44900	90500	59800	25300	18000	24600	27600	19500
Adenylsuccinic acid	40800	23100	21100	34000	37900	33600	48100	27100	28800
Adipic acid	226000	287000	234000	228000	585000	706000	566000	378000	351000
Adipoylcarnitine	3530000	4700000	4620000	4530000	17200000	26600000	20500000	23700000	17100000
Agmatine	N/A	N/A	N/A	N/A	N/A	N/A	N/A	N/A	N/A
AICAR	11200000	4200000	9270000	8480000	9960000	4730000	5020000	9700000	7670000
Alanine	70900000	61700000	91000000	68900000	85300000	82500000	73700000	69400000	62100000
Aldosterone	N/A	N/A	N/A	N/A	N/A	N/A	N/A	N/A	N/A
Allantoic acid	1760000	1300000	2540000	1140000	5210000	5510000	927000	2990000	2060000
Allantoin	3820000	3040000	3030000	2410000	3220000	14000000	2300000	3120000	2920000
Alpha-ketoisovaleric acid	N/A	N/A	N/A	N/A	N/A	N/A	N/A	N/A	N/A
Alpha-Tocopherol	N/A	N/A	N/A	N/A	N/A	N/A	N/A	N/A	N/A
Aminoadipic acid	2230000	1650000	2080000	1510000	1160000	1200000	1190000	630000	1210000
Anandamide	19100	10300	11500	29100	20900	18000	28400	16500	33100
Androsterone sulfate	N/A	N/A	N/A	N/A	N/A	N/A	N/A	N/A	N/A
Arachidonic Acid	72300000	72700000	88800000	68100000	62400000	56600000	54600000	52000000	52100000
Arachidonyl carnitine	25200000	17800000	23200000	22300000	17400000	19900000	18000000	15800000	16200000
Arginine	67900000	38000000	67500000	14500000	60500000	60900000	56300000	57700000	50600000
Argininosuccinic acid	1210000	860000	1660000	568000	1010000	864000	583000	552000	533000
Aspartylglycosamine	N/A	N/A	N/A	N/A	N/A	N/A	N/A	N/A	N/A
Azelaic acid	N/A	N/A	N/A	N/A	N/A	N/A	N/A	N/A	N/A
B-Carotene	N/A	N/A	N/A	N/A	N/A	N/A	N/A	N/A	N/A
Benzoic acid	14500000	16100000	15200000	38400000	14300000	12800000	13500000	11600000	11900000
beta-Alanine	3220000	2320000	2730000	2580000	2190000	4470000	2820000	1240000	2710000
Betaine	18000000	14000000	19100000	15600000	18200000	13100000	20500000	14000000	14200000
Betaine aldehyde	N/A	N/A	N/A	N/A	N/A	N/A	N/A	N/A	N/A
Biotin	N/A	N/A	N/A	N/A	N/A	N/A	N/A	N/A	N/A
BMP(16:0/16:0)	72700000	72300000	86500000	92900000	79300000	69000000	71400000	69600000	48000000
BMP(18:1/16:0)	52000000	71700000	77800000	93100000	76600000	77300000	49300000	53600000	43100000
BMP(18:1/16:1)	1440000	1630000	1290000	1070000	1400000	1320000	958000	1220000	1370000
BMP(18:1/18:0)	259000	257000	226000	304000	299000	207000	244000	274000	310000
BMP(18:1/18:1)	875000	1050000	1370000	1060000	1410000	950000	1260000	1010000	1500000
BMP(18:1/18:2)	4240000	5800000	3570000	5060000	6700000	4430000	4100000	5150000	6330000
BMP(18:1/20:4)	506000	444000	1270000	717000	806000	697000	667000	725000	762000
BMP(18:1/22:5)	505000	755000	926000	428000	510000	424000	592000	416000	638000
BMP(18:1/22:6)	971000	1750000	1800000	2050000	2560000	1980000	1820000	2100000	2710000
BMP(20:4/22:6)	998000	951000	2500000	919000	1540000	1610000	1290000	1660000	1980000
BMP(22:5/22:6)	2120000	2140000	4410000	2180000	1960000	1910000	2350000	2300000	2310000
BMP(22:6/22:6)	4590000	9420000	16000000	10100000	10600000	10000000	12400000	14900000	16700000
Butyrylcarnitine	8190000	19900000	5460000	6090000	11800000	14100000	22400000	22300000	12800000
Carbamoylphosphate	27500000	24400000	30100000	28500000	25900000	31300000	28900000	24600000	31400000
Carnosine	5970000	3670000	3730000	4650000	6570000	6050000	6900000	4860000	5740000
CDP-choline	15100	11700	7930	8100	3310	19100	25500	5420	11800
Ceramide(d18:1/12:0)	N/A	N/A	N/A	N/A	N/A	N/A	N/A	N/A	N/A
Ceramide(d18:1/16:0 OH)	N/A	N/A	N/A	N/A	N/A	N/A	N/A	N/A	N/A
Ceramide(d18:1/16:0)	4350000	3050000	1280000	3100000	4710000	3440000	4620000	2640000	3620000
Ceramide(d18:1/16:1 OH)	N/A	N/A	N/A	N/A	N/A	N/A	N/A	N/A	N/A
Ceramide(d18:1/16:1)	N/A	N/A	N/A	N/A	N/A	N/A	N/A	N/A	N/A
Ceramide(d18:1/16:2 OH)	N/A	N/A	N/A	N/A	N/A	N/A	N/A	N/A	N/A
Ceramide(d18:1/16:2)	N/A	N/A	N/A	N/A	N/A	N/A	N/A	N/A	N/A
Ceramide(d18:1/18:0 OH)	N/A	N/A	N/A	N/A	N/A	N/A	N/A	N/A	N/A
Ceramide(d18:1/18:0)	N/A	N/A	N/A	N/A	N/A	N/A	N/A	N/A	N/A
Ceramide(d18:1/18:1 OH)	N/A	N/A	N/A	N/A	N/A	N/A	N/A	N/A	N/A
Ceramide(d18:1/18:1)	N/A	N/A	N/A	N/A	N/A	N/A	N/A	N/A	N/A
Ceramide(d18:1/18:2 OH)	N/A	N/A	N/A	N/A	N/A	N/A	N/A	N/A	N/A
Ceramide(d18:1/18:2)	N/A	N/A	N/A	N/A	N/A	N/A	N/A	N/A	N/A
Ceramide(d18:1/20:0 OH)	N/A	N/A	N/A	N/A	N/A	N/A	N/A	N/A	N/A
Ceramide(d18:1/20:0)	27900	17300	15200	23300	12300	32700	17700	24900	36700
Ceramide(d18:1/20:1 OH)	N/A	N/A	N/A	N/A	N/A	N/A	N/A	N/A	N/A
Ceramide(d18:1/20:1)	N/A	N/A	N/A	N/A	N/A	N/A	N/A	N/A	N/A
Ceramide(d18:1/20:2 OH)	N/A	N/A	N/A	N/A	N/A	N/A	N/A	N/A	N/A
Ceramide(d18:1/20:2)	N/A	N/A	N/A	N/A	N/A	N/A	N/A	N/A	N/A
Ceramide(d18:1/22:0 OH)	N/A	N/A	N/A	N/A	N/A	N/A	N/A	N/A	N/A
Ceramide(d18:1/22:0)	N/A	N/A	N/A	N/A	N/A	N/A	N/A	N/A	N/A
Ceramide(d18:1/22:1)	N/A	N/A	N/A	N/A	N/A	N/A	N/A	N/A	N/A
Ceramide(d18:1/22:2 OH)	N/A	N/A	N/A	N/A	N/A	N/A	N/A	N/A	N/A
Ceramide(d18:1/22:2)	N/A	N/A	N/A	N/A	N/A	N/A	N/A	N/A	N/A
Ceramide(d18:1/23:0) or Ceramide(d18:1/22:1 OH)	N/A	N/A	N/A	N/A	N/A	N/A	N/A	N/A	N/A
Ceramide(d18:1/24:0 OH)	N/A	N/A	N/A	N/A	N/A	N/A	N/A	N/A	N/A
Ceramide(d18:1/24:0)	108000	31600	24000	65200	52800	62600	22200	53200	46700
Ceramide(d18:1/24:1)	608000	313000	180000	162000	504000	466000	543000	429000	309000
Ceramide(d18:1/24:2 OH)	N/A	N/A	N/A	N/A	N/A	N/A	N/A	N/A	N/A
Ceramide(d18:1/24:2)	83200	68900	33400	60800	121000	118000	134000	58700	57100
Ceramide(d18:1/25:0)	N/A	N/A	N/A	N/A	N/A	N/A	N/A	N/A	N/A
Ceramide(d18:1/26:0 OH)	N/A	N/A	N/A	N/A	N/A	N/A	N/A	N/A	N/A
Ceramide(d18:1/26:0)	N/A	N/A	N/A	N/A	N/A	N/A	N/A	N/A	N/A
Ceramide(d18:1/26:1 OH)	N/A	N/A	N/A	N/A	N/A	N/A	N/A	N/A	N/A
Ceramide(d18:1/26:1)	N/A	N/A	N/A	N/A	N/A	N/A	N/A	N/A	N/A
Ceramide(d18:1/26:2 OH)	N/A	N/A	N/A	N/A	N/A	N/A	N/A	N/A	N/A
Ceramide(d18:1/26:2)	N/A	N/A	N/A	N/A	N/A	N/A	N/A	N/A	N/A
Chenodeoxycholic acid	371000000	370000000	370000000	350000000	333000000	334000000	329000000	329000000	333000000
Chenodeoxyglycocholic acid	308000	338000	290000	281000	269000	257000	234000	241000	214000
Cholesterol	209000	131000	89100	157000	115000	146000	155000	122000	160000
Cholesteryl sulfate	69000000	43900000	39600000	72100000	56700000	50300000	78000000	41100000	51300000
Cholic acid	16400000	17100000	15900000	14600000	15800000	15100000	14300000	15100000	14500000
Choline	N/A	N/A	N/A	N/A	N/A	N/A	N/A	N/A	N/A
Cinnamoylglycine	1420000	1180000	1410000	1180000	831000	865000	646000	647000	700000
cis-aconitic acid	794000	2190000	4400000	1000000	3410000	864000	677000	1450000	1160000
Citramalic acid	12500000	6770000	12200000	11000000	12700000	12900000	8340000	8390000	11800000
Citric_Isocitric	4230000	25000000	3730000	3010000	2440000	1630000	2330000	2250000	2680000
Citrulline	5040000	4770000	5690000	3560000	3520000	3470000	2620000	2880000	2290000
CL(18:2/18:1/18:1/20:4)	N/A	N/A	N/A	N/A	N/A	N/A	N/A	N/A	N/A
CL(18:2/18:2/16:1/16:1)	1550000	2890000	2700000	3380000	2330000	1910000	1820000	1810000	2790000
CL(18:2/18:2/18:1/18:1)	1800000	1350000	1470000	2080000	1990000	1380000	2070000	1450000	1700000
CL(18:2/18:2/18:2/16:1)	N/A	N/A	N/A	N/A	N/A	N/A	N/A	N/A	N/A
CL(18:2/18:2/18:2/18:1)	N/A	N/A	N/A	N/A	N/A	N/A	N/A	N/A	N/A
CL(18:2/18:2/18:2/18:2)	1620000	1160000	1720000	1340000	2020000	1950000	2220000	1660000	2300000
CL(18:2/18:2/18:2/20:4)	N/A	N/A	N/A	N/A	N/A	N/A	N/A	N/A	N/A
CL(18:2/18:2/18:2/22:6)	N/A	N/A	N/A	N/A	N/A	N/A	N/A	N/A	N/A
CoA	N/A	N/A	N/A	N/A	N/A	N/A	N/A	N/A	N/A
Cortisone	N/A	N/A	N/A	N/A	N/A	N/A	N/A	N/A	N/A
Creatine	498000000	509000000	519000000	488000000	488000000	503000000	484000000	518000000	480000000
Creatinine	18700000	15500000	15900000	12400000	21800000	77400000	12100000	19400000	16400000
Cyanocobalamin	N/A	N/A	N/A	N/A	N/A	N/A	N/A	N/A	N/A
Cyclic adenosine monophosphate	85300	50800	92100	71600	85400	86700	112000	56600	84700
Cysteamine	11900000	19600000	22100000	12300000	15600000	9850000	13200000	14300000	15400000
Cysteine	2970000	2430000	4010000	3090000	2120000	2140000	2450000	1790000	2120000
Cysteine-S-sulfate	146000	289000	296000	225000	96200	122000	227000	131000	157000
Cytidine	5580000	10200000	6350000	13500000	12900000	12300000	13900000	12600000	18300000
Cytidine diphosphate	N/A	N/A	N/A	N/A	N/A	N/A	N/A	N/A	N/A
Cytidine diphosphate ethanolamine	N/A	N/A	N/A	N/A	N/A	N/A	N/A	N/A	N/A
Cytidine monophosphate	5850000	4070000	7040000	5020000	4050000	4450000	3170000	3220000	3780000
Cytidine triphosphate	N/A	N/A	N/A	N/A	N/A	N/A	N/A	N/A	N/A
Cytosine	2140000	1840000	1980000	1670000	2980000	2900000	3130000	3040000	4390000
Decanoylcarnitine	41800	20200	14000	6520	301000	328000	545000	584000	478000
Dehydroascorbic acid	74300	199000	59500	71100	87200	132000	76300	83600	87200
Dehydroepiandrosterone sulfate	N/A	N/A	N/A	N/A	N/A	N/A	N/A	N/A	N/A
Deoxyadenosine	N/A	N/A	N/A	N/A	N/A	N/A	N/A	N/A	N/A
Deoxyadenosine diphosphate	N/A	N/A	N/A	N/A	N/A	N/A	N/A	N/A	N/A
Deoxyadenosine monophosphate	16500	44800	16400	17700	24600	25000	26200	23800	22300
Deoxyadenosine triphosphate	N/A	N/A	N/A	N/A	N/A	N/A	N/A	N/A	N/A
Deoxycholic acid	959000000	1090000000	933000000	1180000000	1030000000	941000000	965000000	1040000000	1080000000
Deoxycytidine diphosphate	N/A	N/A	N/A	N/A	N/A	N/A	N/A	N/A	N/A
Deoxycytidine monophosphate	10900	10900	9320	22800	20700	26500	24800	15700	25500
Deoxycytidine triphosphate	N/A	N/A	N/A	N/A	N/A	N/A	N/A	N/A	N/A
Deoxyguanosine	2330000	2590000	3000000	2660000	833000	870000	1060000	599000	976000
Deoxyguanosine diphosphate	N/A	N/A	N/A	N/A	N/A	N/A	N/A	N/A	N/A
Deoxyguanosine triphosphate	N/A	N/A	N/A	N/A	N/A	N/A	N/A	N/A	N/A
Deoxyinosine monophosphate	871000	844000	1110000	780000	909000	870000	652000	652000	761000
Deoxyribose phosphate	N/A	N/A	N/A	N/A	N/A	N/A	N/A	N/A	N/A
Deoxythymidine diphosphate	N/A	N/A	N/A	N/A	N/A	N/A	N/A	N/A	N/A
Deoxyuridine	1170000	1040000	1270000	882000	706000	1000000	748000	498000	761000
Deoxyuridine monophosphate	N/A	N/A	N/A	N/A	N/A	N/A	N/A	N/A	N/A
Deoxyuridine triphosphate	N/A	N/A	N/A	N/A	N/A	N/A	N/A	N/A	N/A
Desmosterol	167000	85600	139000	146000	132000	148000	148000	97000	194000
D-Glyceraldehyde 3-phosphate	550000	422000	526000	475000	345000	339000	268000	330000	356000
DHC(18:1/16:0)	1390000	1870000	881000	1530000	2300000	1900000	1360000	2230000	2990000
DHC(18:1/20:0)	9590	12700	5750	11700	12900	8070	12800	10800	7600
DHC(18:1/22:0)	17600	9790	9080	15000	9590	8820	14600	11900	14700
DHC(18:1/24:0)	5890	17600	14100	10300	15500	17800	19700	14900	36400
DHC(18:1/24:1)	33900	42300	19300	28400	66000	49300	73200	64800	88000
Dihydroxyacetone phosphate	569000	675000	871000	658000	579000	626000	660000	543000	452000
Dimethylglycine	5850000	2510000	5300000	2410000	3340000	3760000	3440000	3170000	3280000
Dimethyl-L-arginine	94600000	80700000	125000000	76900000	90900000	91400000	65200000	79200000	66600000
DL-2-Aminooctanoic acid	N/A	N/A	N/A	N/A	N/A	N/A	N/A	N/A	N/A
DL-O-Phosphoserine	N/A	N/A	N/A	N/A	N/A	N/A	N/A	N/A	N/A
Docosahexaenoic acid	72000000	65600000	75300000	69000000	84800000	83300000	74500000	82300000	78300000
Dodecanoylcarnitine	N/A	N/A	N/A	N/A	N/A	N/A	N/A	N/A	N/A
Dodecenoylcarnitine	N/A	N/A	N/A	N/A	N/A	N/A	N/A	N/A	N/A
Dopamine	92900000	82000000	98600000	96600000	92400000	90600000	92600000	88500000	86800000
dTDP-D-glucose	N/A	N/A	N/A	N/A	N/A	N/A	N/A	N/A	N/A
Eicosapentaenoic acid	6300000	6340000	8140000	6480000	10400000	9160000	5790000	10300000	7990000
Epinephrine	N/A	N/A	N/A	N/A	N/A	N/A	N/A	N/A	N/A
Erythrose 4-phosphate	889000	970000	1560000	1120000	1090000	983000	1020000	881000	809000
Estradiol	N/A	N/A	N/A	N/A	N/A	N/A	N/A	N/A	N/A
Estriol	N/A	N/A	N/A	N/A	N/A	N/A	N/A	N/A	N/A
Estrone	4790	5910	6060	4800	2230	4260	2990	1820	2620
Ethanolamine	420000000	394000000	460000000	411000000	417000000	391000000	350000000	345000000	392000000
FAD	5850000	5150000	7540000	5520000	3710000	4070000	3990000	3840000	3950000
Farnesyl diphosphate	N/A	N/A	N/A	N/A	N/A	N/A	N/A	N/A	N/A
FMN	N/A	N/A	N/A	N/A	N/A	N/A	N/A	N/A	N/A
Folic acid	N/A	N/A	N/A	N/A	N/A	N/A	N/A	N/A	N/A
Fumaric acid	26000000	25600000	28600000	26200000	23800000	23600000	24100000	20800000	23100000
Gamma-Aminobutyric acid	3610000	4990000	4760000	4160000	5110000	3960000	3360000	3890000	3040000
Gamma-glutamyl-Alanine	N/A	N/A	N/A	N/A	N/A	N/A	N/A	N/A	N/A
Gamma-glutamyl-Cysteine	N/A	N/A	N/A	N/A	N/A	N/A	N/A	N/A	N/A
Gamma-glutamyl-Isoleucine	N/A	N/A	N/A	N/A	N/A	N/A	N/A	N/A	N/A
Gamma-glutamyl-Leucine	N/A	N/A	N/A	N/A	N/A	N/A	N/A	N/A	N/A
Geranyl-PP	N/A	N/A	N/A	N/A	N/A	N/A	N/A	N/A	N/A
Glucaric acid	197000	283000	543000	378000	481000	2000000	375000	320000	265000
Gluconic acid	21600000	13800000	24100000	22600000	16100000	24400000	12300000	13100000	12300000
Gluconolactone	331000	272000	500000	432000	357000	444000	207000	216000	274000
Glucosamine	178000	160000	134000	122000	125000	130000	150000	150000	152000
Glucosamine 6-phosphate	2290000	3000000	4110000	3630000	3770000	3120000	3100000	2670000	2140000
Glutamine	5260000	6790000	7370000	5960000	5470000	6330000	7000000	5630000	5370000
Glutathione	N/A	N/A	N/A	N/A	N/A	N/A	N/A	N/A	N/A
Glyceric acid	4420000	3590000	4680000	3700000	4840000	3610000	3160000	3460000	2840000
Glycerol	282000000	288000000	345000000	291000000	330000000	293000000	269000000	286000000	289000000
Glycerol 3-phosphate	209000000	190000000	218000000	209000000	194000000	227000000	171000000	191000000	238000000
Glycerophosphocholine	309000000	298000000	201000000	241000000	516000000	533000000	605000000	511000000	479000000
Glycine	9900000	9300000	12900000	11900000	8030000	8200000	7820000	5750000	6760000
Glycocholic acid	N/A	N/A	N/A	N/A	N/A	N/A	N/A	N/A	N/A
Glycolic acid	N/A	N/A	N/A	N/A	N/A	N/A	N/A	N/A	N/A
GlycylLeucine	N/A	N/A	N/A	N/A	N/A	N/A	N/A	N/A	N/A
Glycylproline	1040000	746000	1440000	1130000	1270000	1530000	1220000	1210000	1010000
Glyoxylic acid	N/A	N/A	N/A	N/A	N/A	N/A	N/A	N/A	N/A
Guanidinoacetic acid	38500000	33100000	39000000	30300000	29500000	29000000	32700000	25600000	19500000
Guanine	50000	36500	69000	49400	43600	72700	139000	49300	33700
Guanosine	6400000	5560000	6220000	6110000	5140000	5930000	4280000	5330000	5030000
Guanosine diphosphate	12700	23900	10300	6450	566000	337000	337000	516000	420000
Guanosine monophosphate	31800	27300	56200	41500	42800	40700	29900	42000	46400
Guanosine triphosphate	N/A	N/A	N/A	N/A	N/A	N/A	N/A	N/A	N/A
Hexacosanoic acid	N/A	N/A	N/A	N/A	N/A	N/A	N/A	N/A	N/A
Hexanoylcarnitine	173000	541000	149000	182000	282000	279000	270000	528000	176000
Hexose Diphosphate Pool	104000	162000	165000	79300	101000	140000	86800	66200	73900
Hexose Disaccharide Monophosphate Pool	N/A	N/A	N/A	N/A	N/A	N/A	N/A	N/A	N/A
Hexose Disaccharide Pool	1220000	1470000	1360000	1220000	2620000	2450000	1930000	2170000	1460000
Hexose Monophosphate Pool	127000000	139000000	174000000	126000000	114000000	109000000	112000000	113000000	104000000
Hexose Pool	3330000	4160000	6220000	3480000	5680000	5800000	2960000	6230000	2530000
Hippuric acid	12100000	15000000	9950000	14500000	19600000	90400000	11500000	14600000	43200000
Histamine	10700000	12000000	8840000	10600000	12400000	22300000	16100000	13800000	15900000
Homoarginine	2810000	2210000	3040000	2420000	2720000	3690000	2370000	2700000	2300000
Homocitrulline	1200000	1470000	2090000	2240000	1060000	680000	505000	650000	663000
Homocysteine	132000	133000	187000	168000	71300	76100	61900	33300	63400
Homocystine	N/A	N/A	N/A	N/A	N/A	N/A	N/A	N/A	N/A
Homogentisic acid	32100000	30200000	26800000	27800000	32700000	34000000	37300000	35800000	37600000
Homovanillic acid	10400000	10200000	9980000	9310000	8800000	8680000	8280000	8180000	8310000
Hydroxycholesterol species	N/A	N/A	N/A	N/A	N/A	N/A	N/A	N/A	N/A
Hydroxyisocaproic acid	197000	227000	214000	143000	265000	324000	333000	241000	226000
Hydroxykynurenine	N/A	N/A	N/A	N/A	N/A	N/A	N/A	N/A	N/A
Hydroxyproline	4070000	5430000	4580000	3790000	1540000	2550000	1810000	1280000	1650000
Hypotaurine	10400000	6810000	11100000	9390000	7320000	10400000	21900000	4620000	5630000
Hypoxanthine	160000000	162000000	191000000	164000000	189000000	178000000	170000000	165000000	171000000
Imidazoleacetic acid	1890000	1430000	1590000	1390000	784000	982000	1170000	732000	1010000
Indole-3-carboxylic acid	N/A	N/A	N/A	N/A	N/A	N/A	N/A	N/A	N/A
Indoxyl sulfate	66800000	54600000	51000000	44700000	31400000	93500000	19800000	23600000	16200000
Inosine diphosphate	N/A	N/A	N/A	N/A	N/A	N/A	N/A	N/A	N/A
Inosine monophosphate	409000	329000	562000	450000	338000	406000	384000	302000	375000
Inosine triphosphate	N/A	N/A	N/A	N/A	N/A	N/A	N/A	N/A	N/A
Inosine_neg	181000000	176000000	190000000	178000000	184000000	177000000	188000000	175000000	177000000
Isovalerylcarnitine	11800000	18800000	8670000	7660000	25600000	29800000	37100000	28000000	17200000
Isovalerylglycine	57200000	58700000	32500000	22800000	58600000	101000000	44600000	25900000	36300000
Itaconic acid	382000	529000	2170000	544000	1830000	395000	358000	686000	652000
Ketoleucine	650000	1390000	4310000	891000	3660000	830000	647000	1380000	1080000
Kynurenic acid	1200000	1390000	1330000	940000	2360000	2810000	2680000	1400000	1450000
L-Acetylcarnitine	593000000	550000000	611000000	560000000	630000000	624000000	638000000	644000000	489000000
Lanosterin	296000	261000	238000	190000	223000	220000	235000	210000	244000
L-Asparagine	10100000	9030000	12500000	10500000	10100000	11000000	7570000	8800000	8540000
L-Aspartic acid	66400000	51900000	78900000	59700000	37900000	38800000	35000000	33700000	42900000
Lathosterol	N/A	N/A	N/A	N/A	N/A	N/A	N/A	N/A	N/A
L-Carnitine	11700000	10600000	12400000	10900000	11700000	11400000	11000000	11400000	9640000
L-Cystathionine	504000	573000	797000	518000	186000	316000	170000	138000	169000
L-Cystine	51300000	52000000	63300000	49000000	31100000	28300000	47800000	21200000	36100000
L-Glutamic acid	174000000	172000000	201000000	175000000	141000000	138000000	143000000	120000000	133000000
L-Glutarylcarnitine	12500000	11400000	13000000	14400000	26500000	27900000	20600000	21600000	21300000
L-Histidine	70200000	63200000	78100000	75000000	67500000	63300000	59700000	57900000	61600000
L-Histidinol	N/A	N/A	N/A	N/A	N/A	N/A	N/A	N/A	N/A
L-Homoserine	13400000	12800000	19400000	20000000	13300000	12900000	13000000	10400000	12900000
Linoleic acid	1060000	1950000	1510000	1880000	2230000	1500000	1500000	1670000	1530000
Linoleylcarnitine	N/A	N/A	N/A	N/A	N/A	N/A	N/A	N/A	N/A
Lipoic acid	7620	11500	22500	21700	45000	51700	58000	44200	55500
L-isoleucine	559000000	503000000	596000000	553000000	562000000	566000000	500000000	536000000	523000000
L-Kynurenine	326000	407000	420000	1360000	651000	653000	671000	465000	588000
L-Lactic acid	334000000	272000000	351000000	251000000	358000000	394000000	445000000	336000000	314000000
L-leucine	569000000	509000000	609000000	588000000	574000000	577000000	526000000	559000000	523000000
L-Methionine	305000000	277000000	326000000	310000000	309000000	307000000	286000000	292000000	293000000
L-Palmitoylcarnitine	30800000	25200000	30300000	33800000	67400000	71900000	71900000	61500000	50100000
L-Phenylalanine	95100000	83300000	100000000	103000000	102000000	105000000	96800000	104000000	111000000
L-Proline	123000000	105000000	130000000	124000000	122000000	120000000	118000000	119000000	120000000
L-Serine	34100000	29300000	40800000	36500000	33100000	33100000	29100000	31000000	28700000
LTB4	N/A	N/A	N/A	N/A	N/A	N/A	N/A	N/A	N/A
L-Threonine	32800000	25300000	38100000	29100000	32800000	32100000	25500000	27800000	27600000
L-Tryptophan	69000000	52700000	71000000	64900000	62500000	68800000	56400000	57500000	59500000
L-Tyrosine	4080000	2940000	4760000	3510000	3890000	4510000	3700000	3820000	3590000
L-Valine	6900000	5510000	7710000	7050000	8090000	7450000	6400000	6580000	6400000
LXA4	N/A	N/A	N/A	N/A	N/A	N/A	N/A	N/A	N/A
Lysine_Glutamine	17700000	21400000	20500000	22400000	13800000	15100000	19400000	12200000	12700000
LysoPC(16:0)	N/A	N/A	N/A	N/A	N/A	N/A	N/A	N/A	N/A
LysoPC(18:0)	N/A	N/A	N/A	N/A	N/A	N/A	N/A	N/A	N/A
LysoPC(22:0)	N/A	N/A	N/A	N/A	N/A	N/A	N/A	N/A	N/A
LysoPC(24:1)	N/A	N/A	N/A	N/A	N/A	N/A	N/A	N/A	N/A
Malic acid	313000000	300000000	335000000	293000000	287000000	269000000	290000000	259000000	267000000
Malondialdehyde	522000	578000	661000	800000	873000	610000	540000	625000	687000
Malonic acid	3380000	3110000	4730000	4160000	4010000	3410000	3990000	4470000	3860000
Malonylcarnitine	61200000	83400000	77400000	59800000	115000000	105000000	145000000	157000000	98700000
Methionine sulfoxide	308000	357000	509000	435000	344000	296000	240000	330000	279000
Methylcobalamin	N/A	N/A	N/A	N/A	N/A	N/A	N/A	N/A	N/A
Methylcysteine	5860000	5000000	6560000	5770000	2810000	2630000	3360000	1960000	3520000
Methylguanidine	1610000	2470000	1700000	1240000	2020000	2130000	1660000	1650000	1510000
Methylmalonic acid	11600000	12800000	11200000	6910000	8320000	10700000	14400000	9550000	10900000
Methylsuccinic Acid	2410000	2180000	2420000	1890000	1790000	2410000	2130000	1320000	1230000
Mevalonic acid	N/A	N/A	N/A	N/A	N/A	N/A	N/A	N/A	N/A
MHC(18:1/16:0)	6180000	6110000	1910000	6600000	6260000	7780000	6010000	5080000	5430000
MHC(18:1/20:0)	15000	21300	8130	13500	31500	35400	43400	34800	15400
MHC(18:1/22:0)	14000	24200	38100	25600	37000	48600	50200	32500	37100
MHC(18:1/24:0)	31500	10000	16300	35700	29700	24700	30800	43900	45800
MHC(18:1/24:1)	90100	65800	55000	64400	107000	117000	148000	109000	142000
MHC(18:2/16:0)	1170000	1020000	775000	1150000	972000	1260000	1050000	963000	1110000
MHPG-sulfate	N/A	N/A	N/A	N/A	N/A	N/A	N/A	N/A	N/A
Myoinositol	80000000	79300000	85600000	73800000	72800000	78200000	70500000	65700000	71700000
Myristoylcarnitine	3210000	4290000	4030000	5040000	4810000	5800000	5960000	8020000	5090000
N5-Formyl-THF	N/A	N/A	N/A	N/A	N/A	N/A	N/A	N/A	N/A
N-Acetylaspartylglutamic acid	46100	62400	42100	59500	66500	57600	46100	40900	61300
N-Acetyl-glucosamine 1-phosphate	17000000	14400000	19100000	14800000	13600000	15800000	14600000	12800000	14800000
N-Acetylglutamic acid	8240000	5930000	5310000	6660000	6240000	9730000	8730000	4290000	4170000
N-Acetyl-L-aspartic acid	424000	289000	245000	290000	374000	771000	290000	352000	267000
N-Acetylornithine	157000	151000	152000	184000	2090000	2230000	1930000	2120000	1940000
N-acetylputrescine	N/A	N/A	N/A	N/A	N/A	N/A	N/A	N/A	N/A
N-acetylserine	3050000	2630000	5030000	3430000	3550000	4220000	2850000	3160000	2390000
NAD+	191000	121000	160000	180000	84500	87100	90800	109000	101000
NADH	N/A	N/A	N/A	N/A	N/A	N/A	N/A	N/A	N/A
NADP+	N/A	N/A	N/A	N/A	N/A	N/A	N/A	N/A	N/A
NADPH	N/A	N/A	N/A	N/A	N/A	N/A	N/A	N/A	N/A
N-alpha-Acetylarginine	193000	223000	182000	187000	215000	662000	212000	189000	159000
Neopterin	43100	36700	43100	54600	75100	83500	87900	49200	82400
Niacinamide	495000000	499000000	513000000	501000000	443000000	439000000	484000000	506000000	453000000
Nicotinamide N-oxide	N/A	N/A	N/A	N/A	N/A	N/A	N/A	N/A	N/A
Nicotinamide riboside	N/A	N/A	N/A	N/A	N/A	N/A	N/A	N/A	N/A
N-methylphenethylamine	N/A	N/A	N/A	N/A	N/A	N/A	N/A	N/A	N/A
N-oleoylethanolamine	50200	15200	48200	47700	51400	25800	41600	23800	39000
Normetanephrine	N/A	N/A	N/A	N/A	N/A	N/A	N/A	N/A	N/A
O-acetylserine	646000	495000	711000	627000	779000	656000	553000	646000	462000
Octadecanoylcarnitine	42300000	27400000	29300000	32800000	74400000	86000000	81600000	82600000	57800000
Octanoylcarnitine	407000	302000	330000	413000	208000	327000	541000	290000	242000
Octulose-monophosphate	133000	224000	260000	211000	3430000	3360000	3130000	3100000	3150000
Oleic acid	291000	528000	650000	697000	1160000	709000	693000	737000	705000
Oleoylcarnitine	N/A	N/A	N/A	N/A	N/A	N/A	N/A	N/A	N/A
O-Phosphoethanolamine	11300000	10600000	13600000	13200000	11800000	13900000	12100000	11100000	14300000
O-Phosphotyrosine	N/A	N/A	N/A	N/A	N/A	N/A	N/A	N/A	N/A
Ornithine	4810000	10700000	11300000	18900000	4840000	3020000	2320000	2570000	3590000
Orotic acid	1610000	1550000	1980000	1350000	894000	1450000	1240000	1030000	1250000
Orotidine monophosphate	N/A	N/A	N/A	N/A	N/A	N/A	N/A	N/A	N/A
Oxalic acid	45100	42700	35200	50000	64300	61700	81300	41500	51900
Oxaloacetic acid	N/A	N/A	N/A	N/A	N/A	N/A	N/A	N/A	N/A
Oxidized glutathione	N/A	N/A	N/A	N/A	N/A	N/A	N/A	N/A	N/A
Oxoglutaric acid	N/A	N/A	N/A	N/A	N/A	N/A	N/A	N/A	N/A
PA(16:0/16:0)	21000000	12700000	6800000	15500000	10900000	12000000	12400000	10700000	12100000
PA(16:0/16:1)	98500	86600	5150	95800	164000	203000	199000	106000	238000
PA(16:1/16:1)	N/A	N/A	N/A	N/A	N/A	N/A	N/A	N/A	N/A
PA(16:1/18:1)	120000	123000	97300	234000	217000	177000	178000	159000	166000
PA(18:0/16:1)	59800	180000	252000	272000	190000	127000	119000	136000	281000
PA(18:0/18:1)	448000	904000	1050000	1250000	574000	652000	594000	433000	704000
PA(18:1/18:1)	10200000	5510000	5160000	8350000	6820000	8480000	10900000	7600000	7210000
Palmitoylethanolamide	19100	29500	15400	33500	31800	32000	49400	89400	50200
p-Aminobenzoic acid	201000	185000	158000	180000	1150000	989000	461000	434000	372000
p-Aminohippuric acid	1210000	1080000	1470000	1240000	803000	1080000	802000	928000	903000
Pantothenic acid	55900000	45500000	65400000	52300000	58100000	53500000	56200000	58700000	55000000
PC(16:0/16:0)	36200000	33300000	19700000	35300000	45200000	44900000	59700000	50500000	55900000
PC(16:0/18:1)	13500000	13000000	9900000	14200000	17100000	16500000	19800000	17900000	18300000
PC(16:0/18:2)	872000	877000	490000	887000	4560000	4570000	4360000	4560000	4160000
PC(16:0/20:4)	1160000	1170000	747000	1070000	4580000	4130000	5490000	4530000	4530000
PC(16:0/22:6)	2780000	2940000	2570000	2780000	12600000	12200000	13200000	13600000	13000000
PC(18:0/18:2)	6310000	5410000	3800000	5950000	9520000	9080000	9770000	9860000	9890000
PC(18:1/22:6)	N/A	N/A	N/A	N/A	N/A	N/A	N/A	N/A	N/A
PC(20:4/P-16:0)	276000	319000	187000	263000	1020000	1170000	1220000	1020000	1150000
PC(20:5/P-16:0)	398000	512000	808000	451000	416000	580000	499000	502000	600000
PC(22:6/P-18:0)	835000	1160000	1380000	1050000	956000	1080000	710000	911000	1050000
PC(24:0/P-18:0)	173000	92200	137000	162000	173000	179000	171000	148000	183000
PC(30:0)	3990000	3180000	2720000	3550000	11700000	10900000	11800000	12400000	14200000
PC(32:1)	816000	784000	921000	793000	908000	820000	1070000	1070000	1040000
PC(32:2)	634000	627000	715000	665000	1640000	1770000	1640000	2040000	1960000
PC(36:0)	2820000	3320000	4840000	3330000	4060000	4070000	4770000	3370000	3750000
PC(36:1)	7290000	5790000	3580000	6190000	10700000	12100000	14600000	12400000	12500000
PC(38:5)	12000000	12300000	14600000	12600000	12300000	12100000	13200000	12600000	12300000
PC(40:6)	10500000	9340000	8570000	10800000	12100000	12400000	10900000	13300000	12100000
p-Cresol	N/A	N/A	N/A	N/A	N/A	N/A	N/A	N/A	N/A
PE (18:0/18:0)	357000	430000	349000	473000	407000	481000	526000	465000	473000
PE(20:4/18:1)	11100000	9410000	7720000	11100000	9240000	10200000	9970000	9580000	12100000
PE(30:1)	N/A	N/A	N/A	N/A	N/A	N/A	N/A	N/A	N/A
PE(32:1)	1040000	1030000	1080000	968000	938000	903000	824000	775000	766000
PE(32:2)	N/A	N/A	N/A	N/A	N/A	N/A	N/A	N/A	N/A
PE(34:1)	841000	587000	418000	748000	1080000	989000	1150000	1080000	1250000
PE(34:2)	180000	172000	217000	240000	523000	403000	553000	396000	497000
PE(36:1)	834000	738000	505000	1090000	845000	882000	900000	935000	905000
PE(36:2)	2450000	1840000	1370000	2540000	2750000	2330000	2950000	2380000	2390000
PE(36:3)	2890000	2270000	1690000	2710000	2930000	2770000	2300000	2180000	3010000
PE(36:4)	13700000	9220000	9240000	15600000	13100000	12700000	12500000	9070000	10800000
PG(16:0/16:0)	2430000	3360000	2460000	1690000	4380000	5040000	4240000	5920000	3990000
PG(32:1)	288000	206000	229000	309000	409000	545000	286000	349000	406000
PG(32:2)	34300	40300	49900	57000	139000	105000	93700	73300	109000
PG(34:1)	14900000	20800000	10600000	14900000	14100000	15200000	18000000	11200000	14800000
PG(34:2)	269000	275000	270000	309000	619000	504000	540000	411000	601000
PG(36:1)	1160000	959000	505000	1070000	1890000	1360000	1860000	1840000	2260000
PG(36:2)	8600000	6130000	4710000	7190000	9410000	8820000	8720000	8330000	7780000
PG(36:3)	1760000	2500000	2870000	2410000	3080000	2440000	2560000	2670000	1810000
PG(38:4)	536000	824000	607000	623000	718000	874000	687000	514000	727000
PG(44:12)	75200	55200	107000	103000	61400	51300	72000	62100	58300
PGF2alpha	1720000	2060000	1350000	1690000	1530000	1340000	1250000	1200000	1340000
Phenylacetylglutamine	116000	151000	102000	121000	156000	167000	117000	124000	118000
Phenyllactic acid	412000	566000	515000	378000	465000	452000	424000	486000	503000
Phosphoenolpyruvic acid	5780000	4210000	6660000	5900000	5540000	5720000	5610000	6180000	6620000
Phosphorylcholine	93500000	84500000	94400000	103000000	85600000	94700000	101000000	81300000	97300000
p-Hydroxyphenylacetic acid	N/A	N/A	N/A	N/A	N/A	N/A	N/A	N/A	N/A
PI(16:0/16:0)	1090000	1080000	674000	1450000	1470000	2300000	2300000	1930000	2600000
PI(30:1)	22800	20200	18000	25000	49700	67300	47000	28800	103000
PI(32:2)	38300	13800	46400	41800	214000	188000	139000	154000	294000
PI(34:0)	233000	156000	195000	256000	442000	551000	498000	468000	547000
PI(34:1)	1720000	1500000	1180000	2060000	3920000	4360000	4380000	3640000	5920000
PI(34:2)	200000	165000	131000	305000	1540000	1180000	1070000	991000	1620000
PI(36:0)	463000	302000	377000	532000	564000	443000	512000	463000	513000
PI(36:1)	506000	443000	307000	462000	1080000	1040000	1320000	1040000	1180000
PI(36:2)	865000	783000	701000	1130000	3190000	2850000	2710000	2760000	3430000
PI(36:4)	19800000	15200000	17200000	23400000	19100000	22300000	23100000	17300000	24100000
PI(38:3)	20400000	22300000	12900000	22900000	22500000	24400000	23500000	27200000	23200000
PI(38:4)	61100000	59100000	45500000	71900000	74100000	66700000	75800000	66300000	74200000
PI(38:5)	13300000	9650000	6430000	14500000	19400000	17000000	17300000	16500000	16900000
PI(40:5)	3880000	2900000	1950000	3880000	3840000	3780000	6390000	4220000	4190000
Pimelylcarnitine	695000	899000	880000	845000	1080000	974000	1220000	1220000	623000
Pipecolic acid	19000000	20600000	23200000	17900000	10200000	12400000	6340000	9180000	10400000
Plasmalogen(20:4/p18:0)	5210000	3580000	2340000	4200000	4540000	5470000	8650000	5710000	6160000
Plasmalogen(22:6/p16:0)	2290000	2140000	2010000	2850000	2720000	2560000	3310000	2470000	3050000
Plasmalogen(p16:0/20:4)	12400000	11700000	11200000	16700000	13900000	14100000	17500000	16800000	17300000
Plasmalogen(p18:0/22:6)	2620000	2030000	1140000	2430000	2940000	2940000	2760000	2470000	2740000
Propionic acid	N/A	N/A	N/A	N/A	N/A	N/A	N/A	N/A	N/A
Propionylcarnitine	31000000	91200000	36500000	29900000	27500000	27300000	29700000	45700000	16700000
Prostaglandin D2	559000	1830000	948000	1020000	397000	336000	405000	309000	387000
Prostaglandin E2	18400	2050000	3140	944000	449000	12000	9170	336000	568000
Prostaglandin J2	N/A	N/A	N/A	N/A	N/A	N/A	N/A	N/A	N/A
PS(18:0/18:1)	40400000	38600000	19100000	37000000	44700000	49700000	63400000	49300000	59700000
PS(18:0/20:4)	119000000	108000000	N/A	102000000	101000000	95700000	104000000	95900000	113000000
PS(32:0)	914000	1070000	667000	1040000	848000	961000	1720000	955000	1500000
PS(32:2)	N/A	N/A	N/A	N/A	N/A	N/A	N/A	N/A	N/A
PS(34:1)	17400000	14600000	8090000	16400000	17500000	21000000	32000000	23300000	27300000
PS(34:2)	13400000	12900000	8050000	15400000	15700000	16500000	22300000	17600000	19600000
PS(36:0)	2680000	2630000	1530000	2650000	3200000	3340000	4630000	3470000	3880000
PS(36:2)	64400000	51400000	26800000	58000000	73900000	77800000	90700000	74000000	86300000
Pseudouridine	632000	566000	421000	374000	726000	3340000	629000	684000	492000
Purine	3520000	2300000	2850000	3240000	3840000	3800000	4200000	3670000	3740000
Pyridoxal	N/A	N/A	N/A	N/A	N/A	N/A	N/A	N/A	N/A
Pyridoxal 5-phosphate	49500	66400	64700	70100	46600	46600	34600	19200	28500
Pyridoxamine	N/A	N/A	N/A	N/A	N/A	N/A	N/A	N/A	N/A
Pyridoxine	N/A	N/A	N/A	N/A	N/A	N/A	N/A	N/A	N/A
Pyroglutamic acid	2460000	2660000	3430000	3180000	1310000	1460000	1940000	1020000	1870000
Pyrophosphate	12700000	10300000	17000000	9810000	11300000	8250000	7420000	8640000	7900000
Pyruvic acid	6980000	6070000	6350000	6810000	20900000	19000000	21800000	17200000	16600000
Quinolinic Acid	674000	577000	593000	441000	522000	478000	749000	620000	708000
Resolvin D1	N/A	N/A	N/A	N/A	N/A	N/A	N/A	N/A	N/A
Riboflavin	68900000	58900000	92600000	66400000	69200000	57400000	53300000	51600000	46700000
Ribose 5-phosphate	5690000	5820000	5390000	5470000	6490000	6280000	6790000	6630000	6570000
Saccharopine	2680000	2350000	3350000	2540000	971000	1100000	1630000	613000	1080000
S-Adenosylhomocysteine	7300000	5160000	9250000	6860000	5320000	6020000	4190000	4410000	4400000
S-Adenosylmethionine	N/A	N/A	N/A	N/A	N/A	N/A	N/A	N/A	N/A
Salicyluric acid	N/A	N/A	N/A	N/A	N/A	N/A	N/A	N/A	N/A
Sarcosine	93800000	79100000	118000000	88400000	131000000	135000000	121000000	126000000	108000000
Sebacic acid	N/A	N/A	N/A	N/A	N/A	N/A	N/A	N/A	N/A
Sedoheptulose monophosphate	5790000	4490000	8350000	6300000	7540000	6630000	6590000	4490000	4880000
Selenomethionine	N/A	N/A	N/A	N/A	N/A	N/A	N/A	N/A	N/A
Serotonin	4660000	3180000	4720000	3480000	6090000	10500000	7440000	7780000	7250000
Shikimate-3-phosphate	7610000	7810000	7650000	6880000	4100000	3840000	5310000	4700000	4680000
Shikimic acid	N/A	N/A	N/A	N/A	N/A	N/A	N/A	N/A	N/A
SM (d18:1/24:2)	1910000	1660000	963000	1740000	1580000	1810000	1950000	1440000	1740000
SM(d18:1/16:0)	3370000	1850000	1370000	1860000	3490000	2800000	2090000	1800000	2110000
SM(d18:1/16:1 OH)	4480000	3040000	2340000	3920000	2650000	3360000	3260000	4180000	2450000
SM(d18:1/16:1)	938000	1080000	695000	661000	926000	697000	566000	713000	723000
SM(d18:1/16:2 OH)	83000	4160000	5140000	4330000	2060000	2300000	2220000	2200000	2890000
SM(d18:1/20:1)	81400	99300	71100	144000	184000	184000	165000	162000	171000
SM(d18:1/20:2)	770000	618000	434000	638000	313000	387000	406000	473000	393000
SM(d18:1/22:2)	300000	404000	326000	295000	233000	714000	946000	716000	1070000
SM(d18:1/26:0 OH)	1230000	787000	886000	1050000	749000	696000	773000	603000	876000
SM(d18:1/26:0)	189000	119000	161000	159000	149000	155000	129000	129000	141000
SM(d18:1/26:1 OH)	N/A	N/A	N/A	N/A	N/A	N/A	N/A	N/A	N/A
Spermidine	13700000	24200000	29000000	22800000	52000000	42700000	33600000	36400000	31400000
Spermine	787000	1260000	1470000	2590000	5240000	6350000	5930000	6120000	4820000
Sphingosine 1-phosphate	1430000	40200	1120000	35600	1360000	1130000	1580000	1260000	1340000
Suberic Acid	710000	687000	653000	797000	1170000	778000	1060000	664000	696000
Suberylcarnitine	859000	960000	982000	1020000	1630000	1920000	2040000	1510000	1290000
Succinic acid	36100000	37400000	31400000	21200000	25800000	30900000	44700000	27100000	34200000
T1AM	N/A	N/A	N/A	N/A	N/A	N/A	N/A	N/A	N/A
Taurine	563000000	523000000	582000000	551000000	488000000	483000000	441000000	370000000	380000000
Taurocholic acid	1610000	1340000	942000	3340000	2030000	705000	14700000	599000	1260000
Taurodeoxycholic acid Pool	156000	208000	171000	596000	141000	128000	254000	117000	124000
Testosterone	N/A	N/A	N/A	N/A	N/A	N/A	N/A	N/A	N/A
Tetrahydrobiopterin	N/A	N/A	N/A	N/A	N/A	N/A	N/A	N/A	N/A
Tetranor-PGEM	317000	304000	314000	329000	563000	544000	548000	447000	505000
Tetranor-PGFM	165000000	156000000	153000000	146000000	130000000	125000000	123000000	128000000	137000000
THC 18:1/16:0	153000	268000	125000	313000	400000	363000	146000	290000	498000
THC 18:1/18:0	N/A	N/A	N/A	N/A	N/A	N/A	N/A	N/A	N/A
THC 18:1/20:0	N/A	N/A	N/A	N/A	N/A	N/A	N/A	N/A	N/A
THC 18:1/22:0	N/A	N/A	N/A	N/A	N/A	N/A	N/A	N/A	N/A
THC 18:1/24:0	15900	9710	8600	9330	10300	8830	10300	4180	8730
THC 18:1/24:1	2900	5930	5090	7830	3880	7310	9520	5090	8340
Thiamine	334000000	268000000	486000000	358000000	359000000	325000000	280000000	315000000	338000000
Thiamine monophosphate	1570000	1350000	1350000	1750000	1970000	1840000	1710000	1520000	1890000
Thiamine pyrophosphate	N/A	N/A	N/A	N/A	N/A	N/A	N/A	N/A	N/A
Thromboxane B2	N/A	N/A	N/A	N/A	N/A	N/A	N/A	N/A	N/A
Thymidine	3460000	2940000	3720000	2440000	2350000	3470000	2440000	1720000	2500000
Thymidine 5-triphosphate	N/A	N/A	N/A	N/A	N/A	N/A	N/A	N/A	N/A
Thymine	1430000	1500000	1290000	726000	758000	1370000	812000	646000	905000
Tiglylcarnitine	593000	1060000	692000	389000	1570000	1090000	1680000	1050000	742000
Tiglylglycine	1010000	1680000	627000	361000	927000	1310000	842000	471000	657000
Trimethylamine-N-oxide	25700000	23500000	28300000	17100000	64300000	197000000	56100000	44300000	46200000
Tyramine	613000	509000	660000	670000	553000	1000000	524000	578000	448000
Uracil	252000000	227000000	270000000	250000000	274000000	248000000	248000000	238000000	235000000
Urea	19300000	31500000	34700000	19000000	23800000	14900000	20900000	26000000	23300000
Ureidopropionic acid	4450000	3300000	2200000	2060000	5780000	15500000	4610000	2510000	5060000
Ureidosuccinic acid	145000	120000	187000	109000	23600	21400	20400	11400	76000
Uric acid	3550000	6120000	3560000	2650000	3480000	4530000	4230000	2720000	4930000
Uridine	4030000	2930000	4330000	5610000	7050000	6950000	7740000	6530000	7640000
Uridine 5-diphosphate	9060	17100	31800	15600	43000	82300	75500	73400	71100
Uridine 5-monophosphate	364000	271000	379000	389000	387000	310000	300000	251000	257000
Uridine diphosphate glucose	N/A	N/A	N/A	N/A	N/A	N/A	N/A	N/A	N/A
Uridine diphosphate glucuronic acid	N/A	N/A	N/A	N/A	N/A	N/A	N/A	N/A	N/A
Uridine diphosphate-n-acetyl-D-glucosamine	N/A	N/A	N/A	N/A	N/A	N/A	N/A	N/A	N/A
Uridine triphosphate	N/A	N/A	N/A	N/A	N/A	N/A	N/A	N/A	N/A
Vitamin K2	39400	18300	23800	45300	59600	31700	33800	13300	14800
VMA	N/A	N/A	N/A	N/A	N/A	N/A	N/A	N/A	N/A
Xanthine	164000000	162000000	162000000	157000000	179000000	163000000	169000000	172000000	173000000
Xanthosine	19500000	14100000	24300000	19700000	23000000	21600000	21900000	20600000	21500000

## Sheet: Fig 6A
	Control						CPG						mtDNA						mtDNA + TLR9-
IL-6	18.7697	15.879	15.5713	16.2481			79.5762	43.0628	56.8607	42.167			36.855	49.8384	42.394	45.2405			21.1632	16.9859	25.0644	23.0846

[truncated: 7 more sheets: Fig 6B, Fig 6C, Fig 7A, Fig 7B, Fig 7C, Supplemental Figure 1, Supplemental Figure 2]
